# Supplementary material for: Transcriptome analysis of human cancer reveals a functional role of Heme Oxygenase-1 in tumor cell adhesion
Source: Mol Cancer. 2010 Jul 28;9:200. doi: 10.1186/1476-4598-9-200 (PMC2917430; doi:10.1186/1476-4598-9-200)
Supplement: Additional file 1 — Transcriptional signature of HO-1 in BeWo choriocarcinoma cells. The data provided represent the 214 differentially expressed genes with statistical significance (adjusted p-value < 0.05) between HO-1 expressing control ('LMP') cells and cells deficient in HO-1 ('miHO-1'). [file 1476-4598-9-200-S1.XLS]

## Sheet: Tabelle1
Probe Set ID	Mean Fold Change (LMP vs miHO-1)	Adj. P-Value	Gene Symbol	Gene Name
up regulated in HO-1 expressing control (LMP) cells:
NM_005330_at	7.81758	0.00725767	HBE1	hemoglobin, epsilon 1
NM_024913_at	7.74337	0.00668535	C7orf58	chromosome 7 open reading frame 58
NM_001105533_at	5.55772	0.00725767	C7orf58	chromosome 7 open reading frame 58
NM_206828_at	5.10229	0.00772321	NLRP7	NLR family, pyrin domain containing 7
NM_002133_at	5.09107	0.0261719	HMOX1	heme oxygenase (decycling) 1
NM_139176_at	4.9009	0.00813397	NLRP7	NLR family, pyrin domain containing 7
NM_004530_at	4.83003	0.00981804	MMP2	matrix metallopeptidase 2 (gelatinase A, 72kDa gelatinase, 72kDa type IV collagenase)
XM_001720850_at	4.47715	0.00923854	LOC100134134	similar to peroxidasin homolog
NM_030820_at	4.3416	0.0223335	COL21A1	collagen, type XXI, alpha 1
NM_012293_at	4.27022	0.00923854	PXDN	peroxidasin homolog (Drosophila)
XM_001715515_at	3.85528	0.0106026	LOC100131375	similar to peroxidasin homolog
NM_000660_at	3.60221	0.0306155	TGFB1	transforming growth factor, beta 1
NM_001312_at	3.39036	0.0145989	CRIP2	cysteine-rich protein 2
NM_004425_at	2.99363	0.0261719	ECM1	extracellular matrix protein 1
NM_006227_at	2.90886	0.0306155	PLTP	phospholipid transfer protein
NM_182676_at	2.90742	0.0306155	PLTP	phospholipid transfer protein
XM_001718318_at	2.9073	0.0318305	LOC100131307	hypothetical protein LOC100131307
NM_000413_at	2.88308	0.0261719	HSD17B1	hydroxysteroid (17-beta) dehydrogenase 1
NM_178422_at	2.87201	0.0300742	PAQR7	progestin and adipoQ receptor family member VII
NM_022664_at	2.86219	0.0261719	ECM1	extracellular matrix protein 1
NM_001109_at	2.75762	0.028434	ADAM8	ADAM metallopeptidase domain 8
NM_000391_at	2.64391	0.0306155	TPP1	tripeptidyl peptidase I
XM_001726123_at	2.63841	0.0261719	LOC100133842	similar to lectin, galactoside-binding, soluble, 3 binding protein
NM_003045_at	2.62963	0.0261719	SLC7A1	solute carrier family 7 (cationic amino acid transporter, y+ system), member 1
NM_005931_at	2.62596	0.0230667	MICB	MHC class I polypeptide-related sequence B
NM_000041_at	2.60565	0.0261719	APOE	apolipoprotein E
NM_006927_at	2.60073	0.0261719	ST3GAL2	ST3 beta-galactoside alpha-2,3-sialyltransferase 2
NM_001042423_at	2.59564	0.0334413	SLC16A3	solute carrier family 16, member 3 (monocarboxylic acid transporter 4)
NM_004207_at	2.59181	0.0332183	SLC16A3	solute carrier family 16, member 3 (monocarboxylic acid transporter 4)
NM_133179_at	2.59013	0.0223335	XAGE3	X antigen family, member 3
NM_016113_at	2.57445	0.0261719	TRPV2	transient receptor potential cation channel, subfamily V, member 2
NM_002975_at	2.53056	0.0306155	CLEC11A	C-type lectin domain family 11, member A
NM_018833_at	2.45215	0.0324036	TAP2	transporter 2, ATP-binding cassette, sub-family B (MDR/TAP)
NM_000612_at	2.43921	0.0287797	IGF2	insulin-like growth factor 2 (somatomedin A)
NM_003225_at	2.42489	0.0306155	TFF1	trefoil factor 1
NM_000593_at	2.39938	0.0318305	TAP1	transporter 1, ATP-binding cassette, sub-family B (MDR/TAP)
NM_007074_at	2.3782	0.0306155	CORO1A	coronin, actin binding protein, 1A
NM_183049_at	2.35209	0.0318305	TMSL3	thymosin-like 3
NM_005892_at	2.34569	0.0261719	FMNL1	formin-like 1
XM_001713628_at	2.33978	0.0324036	LOC100134351	hypothetical protein LOC100134351
NM_001013729_at	2.33978	0.0324036	LOC441956	similar to cDNA sequence BC021523
NM_001311_at	2.33231	0.032687	CRIP1	cysteine-rich protein 1 (intestinal)
NM_000666_at	2.3193	0.0306155	ACY1	aminoacylase 1
NM_130776_at	2.31803	0.0261719	XAGE3	X antigen family, member 3
NM_005567_at	2.25726	0.0306155	LGALS3BP	lectin, galactoside-binding, soluble, 3 binding protein
NM_020134_at	2.23759	0.0318305	DPYSL5	dihydropyrimidinase-like 5
NM_006332_at	2.23608	0.0318305	IFI30	interferon, gamma-inducible protein 30
NM_016267_at	2.21212	0.0261719	VGLL1	vestigial like 1 (Drosophila)
NM_000544_at	2.17351	0.0318305	TAP2	transporter 2, ATP-binding cassette, sub-family B (MDR/TAP)
NM_024789_at	2.15656	0.0306155	TMEM180	transmembrane protein 180
NM_033445_at	2.13946	0.0476188	HIST3H2A	histone cluster 3, H2a
NM_031313_at	2.10148	0.0311842	ALPPL2	alkaline phosphatase, placental-like 2
XM_001129743_at	2.0896	0.0311842	LOC729245	hypothetical LOC729245
XM_001716563_at	2.0896	0.0311842	LOC729245	hypothetical LOC729245
XM_001719063_at	2.0896	0.0311842	LOC729245	hypothetical LOC729245
NM_001095_at	2.07876	0.0306155	ACCN2	amiloride-sensitive cation channel 2, neuronal
NM_031434_at	2.07196	0.0306155	TMUB1	transmembrane and ubiquitin-like domain containing 1
NM_017436_at	2.07023	0.0318305	A4GALT	alpha 1,4-galactosyltransferase
NM_006412_at	2.0504	0.0306155	AGPAT2	1-acylglycerol-3-phosphate O-acyltransferase 2 (lysophosphatidic acid acyltransferase, beta)
NM_001102614_at	2.04805	0.0278904	AMAC1L3	acyl-malonyl condensing enzyme 1-like 3
NM_005115_at	2.03993	0.0306155	MVP	major vault protein
NM_032513_at	2.02948	0.0306155	SLC30A2	solute carrier family 30 (zinc transporter), member 2
XM_001131213_at	2.02154	0.0314946	LOC729756	similar to hCG2041108
XM_001718484_at	2.02154	0.0314946	LOC729756	similar to hCG2041108
NM_024333_at	2.01325	0.0318305	FSD1	fibronectin type III and SPRY domain containing 1
NM_001711_at	2.00672	0.0324036	BGN	biglycan
NM_152240_at	2.00607	0.0324036	ZMAT3	zinc finger, matrin type 3
down-regulated in HO-1 expressing control (LMP) cells:
NM_013230_at	-22.2717	0.00668535	CD24	CD24 molecule
XM_001725629_at	-19.1906	0.00668535	CD24	CD24 molecule
NM_003810_at	-14.2239	0.00668535	TNFSF10	tumor necrosis factor (ligand) superfamily, member 10
NM_032812_at	-6.26715	0.00722308	PLXDC2	plexin domain containing 2
XM_001726122_at	-3.66096	0.0205802	FLJ32810	hypothetical protein FLJ32810
NM_006982_at	-3.37339	0.0154618	ALX1	ALX homeobox 1
NM_015888_at	-3.34327	0.0261719	HOOK1	hook homolog 1 (Drosophila)
NM_178834_at	-3.33545	0.0314946	LAYN	layilin
NM_003063_at	-3.27498	0.0261719	SLN	sarcolipin
NM_030972_at	-3.24942	0.0178418	ZNF611	zinc finger protein 611
NM_032021_at	-3.14897	0.0178418	TMEM133	transmembrane protein 133
NM_005028_at	-3.14321	0.0205802	PIP4K2A	phosphatidylinositol-5-phosphate 4-kinase, type II, alpha
XM_001715384_at	-3.09469	0.0255928	LOC100134369	similar to golgi phosphoprotein 2
NM_017423_at	-3.05816	0.0261719	GALNT7	UDP-N-acetyl-alpha-D-galactosamine:polypeptide N-acetylgalactosaminyltransferase 7 (GalNAc-T7)
NM_001008401_at	-2.99624	0.0306155	ZNF761	zinc finger protein 761
XM_001127597_at	-2.9782	0.0178418	FLJ32810	hypothetical protein FLJ32810
NM_030925_at	-2.95165	0.0178418	CAB39L	calcium binding protein 39-like
NM_001079670_at	-2.92267	0.0178418	CAB39L	calcium binding protein 39-like
NM_001726_at	-2.87819	0.0296953	BRDT	bromodomain, testis-specific
NM_177937_at	-2.8719	0.0178418	GOLM1	golgi membrane protein 1
NM_014827_at	-2.80638	0.0321132	ZC3H11A	zinc finger CCCH-type containing 11A
NM_001042482_at	-2.78061	0.0306155	TPK1	thiamin pyrophosphokinase 1
NM_004052_at	-2.77389	0.0306155	BNIP3	BCL2/adenovirus E1B 19kDa interacting protein 3
NM_006424_at	-2.74595	0.0261719	SLC34A2	solute carrier family 34 (sodium phosphate), member 2
NM_005900_at	-2.72893	0.0261719	SMAD1	SMAD family member 1
NM_001008397_at	-2.71715	0.0261719	GPX8	glutathione peroxidase 8
NM_018169_at	-2.70968	0.028434	C12orf35	chromosome 12 open reading frame 35
NR_003942_at	-2.67531	0.0318305	SNORD76	small nucleolar RNA, C/D box 76
XM_001726844_at	-2.65918	0.0375078	LOC100130123	PRO2870
NM_207189_at	-2.65331	0.0275686	BRDT	bromodomain, testis-specific
NM_006210_at	-2.64948	0.0216733	PEG3	paternally expressed 3
NM_022445_at	-2.64767	0.0318305	TPK1	thiamin pyrophosphokinase 1
NM_001040708_at	-2.64197	0.0261719	HEY1	hairy/enhancer-of-split related with YRPW motif 1
NM_004525_at	-2.62376	0.0261719	LRP2	low density lipoprotein-related protein 2
NM_032194_at	-2.60919	0.0261719	BXDC1	brix domain containing 1
NM_003829_at	-2.59995	0.0310102	MPDZ	multiple PDZ domain protein
NM_006472_at	-2.57104	0.0261719	TXNIP	thioredoxin interacting protein
NM_007288_at	-2.56576	0.0445563	MME	membrane metallo-endopeptidase
NM_144684_at	-2.55236	0.0261719	ZNF480	zinc finger protein 480
NM_170709_at	-2.52574	0.0261719	SGK3	serum/glucocorticoid regulated kinase family, member 3
NM_021047_at	-2.51462	0.0306155	ZNF253	zinc finger protein 253
NM_153013_at	-2.51097	0.028434	C5orf33	chromosome 5 open reading frame 33
NM_013257_at	-2.5109	0.0261719	SGK3	serum/glucocorticoid regulated kinase family, member 3
NM_000902_at	-2.50634	0.0467394	MME	membrane metallo-endopeptidase
NM_007287_at	-2.50295	0.047224	MME	membrane metallo-endopeptidase
NM_176877_at	-2.49268	0.0306155	INADL	InaD-like (Drosophila)
NR_001453_at	-2.4902	0.0481328	LOC85389	RNA, small nucleolar
NM_001085411_at	-2.48847	0.0261719	C5orf33	chromosome 5 open reading frame 33
NM_152588_at	-2.47333	0.0261719	TMTC2	transmembrane and tetratricopeptide repeat containing 2
NM_000855_at	-2.46938	0.0261719	GUCY1A2	guanylate cyclase 1, soluble, alpha 2
NM_001033578_at	-2.46363	0.0261719	SGK3	serum/glucocorticoid regulated kinase family, member 3
NM_020700_at	-2.45746	0.0324036	PPM1H	protein phosphatase 1H (PP2C domain containing)
NM_003940_at	-2.44908	0.0318305	USP13	ubiquitin specific peptidase 13 (isopeptidase T-3)
NM_015239_at	-2.4303	0.0306155	AGTPBP1	ATP/GTP binding protein 1
NM_001102669_at	-2.42536	0.0306155	RRAS2	related RAS viral (r-ras) oncogene homolog 2
NM_003909_at	-2.42158	0.0261719	CPNE3	copine III
NM_173844_at	-2.41863	0.0261719	MALT1	mucosa associated lymphoid tissue lymphoma translocation gene 1
NM_024430_at	-2.40421	0.0261719	PSTPIP2	proline-serine-threonine phosphatase interacting protein 2
NM_005723_at	-2.3849	0.0306155	TSPAN5	tetraspanin 5
NM_001008727_at	-2.35933	0.0306155	ZNF121	zinc finger protein 121
NM_014900_at	-2.35273	0.0261719	COBLL1	COBL-like 1
NM_005848_at	-2.34654	0.0306155	DENND4A	DENN/MADD domain containing 4A
XM_001723350_at	-2.34618	0.0311842	LOC439992	similar to v-fos transformation effector protein
XM_495839_at	-2.34618	0.0311842	LOC439992	similar to v-fos transformation effector protein
NM_006785_at	-2.34348	0.0261719	MALT1	mucosa associated lymphoid tissue lymphoma translocation gene 1
NM_002127_at	-2.33451	0.0306155	HLA-G	major histocompatibility complex, class I, G
NM_017412_at	-2.32996	0.0275686	FZD3	frizzled homolog 3 (Drosophila)
NM_013367_at	-2.32236	0.0306155	ANAPC4	anaphase promoting complex subunit 4
NM_001012756_at	-2.32192	0.0318305	ZNF260	zinc finger protein 260
NM_001005851_at	-2.30953	0.0306155	ZNF780B	zinc finger protein 780B
NM_173814_at	-2.30441	0.0306155	PRTG	protogenin homolog (Gallus gallus)
NM_002393_at	-2.30425	0.0318305	MDM4	Mdm4 p53 binding protein homolog (mouse)
NM_014456_at	-2.2847	0.0318305	PDCD4	programmed cell death 4 (neoplastic transformation inhibitor)
NM_005345_at	-2.28142	0.0314946	HSPA1A	heat shock 70kDa protein 1A
NM_015243_at	-2.28027	0.0331881	VPS13B	vacuolar protein sorting 13 homolog B (yeast)
XM_001719676_at	-2.27681	0.0306155	LOC100133760	similar to Jumonji, AT rich interactive domain 1B (RBP2-like)
NM_014875_at	-2.25849	0.0314946	KIF14	kinesin family member 14
NM_003452_at	-2.24884	0.0318305	ZNF189	zinc finger protein 189
NR_003033_at	-2.2484	0.0318305	SNORD5	small nucleolar RNA, C/D box 5
XM_937069_at	-2.24336	0.0306155	LOC439992	similar to v-fos transformation effector protein
XM_001725105_at	-2.22977	0.0395515	ZNF845	zinc finger protein 845
XM_001725069_at	-2.22125	0.0306155	LOC100131402	hypothetical protein LOC100131402
NM_022495_at	-2.21272	0.0278904	C14orf135	chromosome 14 open reading frame 135
NM_152357_at	-2.21249	0.0306155	ZNF440	zinc finger protein 440
NM_001099638_at	-2.21013	0.0314946	ZNF146	zinc finger protein 146
NM_000917_at	-2.20765	0.0306155	P4HA1	procollagen-proline, 2-oxoglutarate 4-dioxygenase (proline 4-hydroxylase), alpha polypeptide I
NR_002562_at	-2.20339	0.0318305	SNORD28	small nucleolar RNA, C/D box 28
NR_002973_at	-2.20201	0.0393098	SNORA40	small nucleolar RNA, H/ACA box 40
NM_018710_at	-2.20118	0.0306155	TMEM55A	transmembrane protein 55A
NM_001017962_at	-2.19273	0.0306155	P4HA1	procollagen-proline, 2-oxoglutarate 4-dioxygenase (proline 4-hydroxylase), alpha polypeptide I
NM_014992_at	-2.19255	0.0261719	DAAM1	dishevelled associated activator of morphogenesis 1
NM_002268_at	-2.19073	0.0324036	KPNA4	karyopherin alpha 4 (importin alpha 3)
NR_002819_at	-2.19032	0.0356362	MALAT1	metastasis associated lung adenocarcinoma transcript 1 (non-protein coding)
NM_001012321_at	-2.18724	0.0318305	RPSA	ribosomal protein SA
NM_002295_at	-2.18724	0.0318305	RPSA	ribosomal protein SA
NM_006618_at	-2.18175	0.0306155	JARID1B	jumonji, AT rich interactive domain 1B
NM_001293_at	-2.1814	0.0306155	CLNS1A	chloride channel, nucleotide-sensitive, 1A
NM_033547_at	-2.17037	0.0306155	INTS4	integrator complex subunit 4
NM_001077484_at	-2.16499	0.0306155	SLC38A1	solute carrier family 38, member 1
NM_058166_at	-2.16486	0.0261719	TRIM6	tripartite motif-containing 6
NM_001008801_at	-2.16154	0.0278904	ZNF468	zinc finger protein 468
NM_145341_at	-2.16126	0.0318305	PDCD4	programmed cell death 4 (neoplastic transformation inhibitor)
NM_001029939_at	-2.15622	0.0306155	ZFAT	zinc finger and AT hook domain containing
NM_024940_at	-2.15427	0.0278904	DOCK5	dedicator of cytokinesis 5
NM_001039886_at	-2.14231	0.0306155	ZNF808	zinc finger protein 808
NM_003316_at	-2.13946	0.0318305	TTC3	tetratricopeptide repeat domain 3
NM_001080821_at	-2.13826	0.0385077	ZNF799	zinc finger protein 799
NM_017583_at	-2.13633	0.0278904	TRIM44	tripartite motif-containing 44
NM_001611_at	-2.13581	0.0306155	ACP5	acid phosphatase 5, tartrate resistant
NM_016218_at	-2.11078	0.0324036	POLK	polymerase (DNA directed) kappa
NM_031217_at	-2.10992	0.0324036	KIF18A	kinesin family member 18A
NM_018353_at	-2.1076	0.0306155	C14orf106	chromosome 14 open reading frame 106
NM_197977_at	-2.1041	0.0318305	ZNF189	zinc finger protein 189
XM_001722184_at	-2.10238	0.0278904	NBPF10	neuroblastoma breakpoint family, member 10
NM_030674_at	-2.09816	0.0306155	SLC38A1	solute carrier family 38, member 1
NM_052937_at	-2.09324	0.0318305	PCMTD1	protein-L-isoaspartate (D-aspartate) O-methyltransferase domain containing 1
NM_001048210_at	-2.09191	0.0300742	CLCC1	chloride channel CLIC-like 1
NM_004070_at	-2.0865	0.0278904	CLCNKA	chloride channel Ka
NR_003578_at	-2.08468	0.0306155	ZNF702P	zinc finger protein 702 pseudogene
NM_014018_at	-2.08322	0.0306155	MRPS28	mitochondrial ribosomal protein S28
NM_001706_at	-2.07735	0.0306155	BCL6	B-cell CLL/lymphoma 6
NM_003796_at	-2.06979	0.0318305	C19orf2	chromosome 19 open reading frame 2
NM_018355_at	-2.0661	0.0314946	ZNF415	zinc finger protein 415
NM_001003396_at	-2.06454	0.0278904	TPD52L1	tumor protein D52-like 1
NM_003287_at	-2.06334	0.0278904	TPD52L1	tumor protein D52-like 1
NM_002670_at	-2.06267	0.0306155	PLS1	plastin 1 (I isoform)
NM_000724_at	-2.05779	0.0314946	CACNB2	calcium channel, voltage-dependent, beta 2 subunit
NM_032186_at	-2.05716	0.0278904	ZNF644	zinc finger protein 644
NR_003936_at	-2.05393	0.0324036	ZNF83	zinc finger protein 83
NM_024790_at	-2.05042	0.028434	CSPP1	centrosome and spindle pole associated protein 1
NM_015277_at	-2.04852	0.028434	NEDD4L	neural precursor cell expressed, developmentally down-regulated 4-like
NM_018695_at	-2.0469	0.0318305	ERBB2IP	erbb2 interacting protein
NM_001003397_at	-2.04286	0.0295932	TPD52L1	tumor protein D52-like 1
NM_172127_at	-2.03786	0.0306155	CAMK2D	calcium/calmodulin-dependent protein kinase (CaM kinase) II delta
NM_016023_at	-2.03689	0.0324036	OTUD6B	OTU domain containing 6B
NM_015415_at	-2.03568	0.0318305	BRP44	brain protein 44
NM_001003395_at	-2.03333	0.028434	TPD52L1	tumor protein D52-like 1
NM_016620_at	-2.03288	0.0286473	ZNF644	zinc finger protein 644
NM_134447_at	-2.02933	0.0324036	C19orf2	chromosome 19 open reading frame 2
NM_024116_at	-2.02838	0.032687	JOSD3	Josephin domain containing 3
NM_052932_at	-2.02615	0.0306155	TMEM123	transmembrane protein 123
NM_001123329_at	-2.02581	0.0318305	ZBTB1	zinc finger and BTB domain containing 1
NM_001006600_at	-2.01819	0.0318305	ERBB2IP	erbb2 interacting protein
NM_005813_at	-2.01289	0.0318305	PRKD3	protein kinase D3
NM_015127_at	-2.00947	0.0306155	CLCC1	chloride channel CLIC-like 1
NM_032838_at	-2.00805	0.0306155	ZNF566	zinc finger protein 566
NR_002736_at	-2.00042	0.0318305	SNORD60	small nucleolar RNA, C/D box 60
